# Supplementary material for: Enhanced Effects of Complex Tea Extract and the Postbiotic BPL1® HT on Ameliorating the Cardiometabolic Alterations Associated with Metabolic Syndrome in Mice
Source: Int J Mol Sci. 2026 Jan 9;27(2):680. doi: 10.3390/ijms27020680 (PMC12840985; doi:10.3390/ijms27020680)
Supplement: Supplementary file 1 [file ijms-27-00680-s001.zip]

Archive with 1 entries (1 files):
- ijms-3931029-supplementary.pdf
